# Supplementary material for: A Suspected Parasite Spill-Back of Two Novel Myxidium spp. (Myxosporea) Causing Disease in Australian Endemic Frogs Found in the Invasive Cane Toad
Source: PLoS One. 2011 Apr 25;6(4):e18871. doi: 10.1371/journal.pone.0018871 (PMC3081827; doi:10.1371/journal.pone.0018871)
Supplement: Table S1 — Summary of catalogued cases at the Australian Registry of Wildlife Health (Taronga Conservation Society Australia, Mosman, NSW, Australia) from 1997–2009. (XLS) [file pone.0018871.s001.xls]

## Sheet: S1 Table - Australian Wildlife 
Table S1. Summary of catalogued cases at the Australian Registry of Wildlife Health (Taronga Conservation Society Australia, Mosman, NSW, Australia) from 1997-2009.
Species	IUCN Status	AWRC	Year	Location	Age	History	Myxosporea
							Brain	Liver
Green and Golden Bell Frog (Litoria aurea)	Vulnerable	S0087	1997	Taronga Zoo captive breeding	Tadpole	Euthanised due to ascites	Yes	Yes
		S0117	1998	Long reef (ex Zoo captive breeding population)	Tadpole	Found dead	Yes	No
		S0131	1998	Sydney Olympic Park	Adult	Euthanised due to listlessness and anorexia.	Yes	No
		S0133	1998		Adult	Euthanised due to deteriorated body condition with poor limb motor skills.	Yes	No
Southern Bell Frog (Litoria raniformis)	Endangered	6562.1	2008	DECCW captive breeding ex Coleambally	Adult	Euthanised due to deterioration of body condition.	Yes	No
		6919.1	2009		Adult	Euthanised due to deterioration of body condition.	Yes	No
		6919.2	2009		Adult	Euthanasia due to non-breeding.	Yes	No
Booroolong Frog (Litoria booroolongensis)	Critically Endangered	5607.4	2007	Maragle Creek, NSW	Adult	Euthanised for disease screening.	Yes	No
		5690.1	2007	Taronga Zoo captive breeding	Adult	Found dead.	Yes	No
		5694.1	2007		Adult	Paralysis in hind limbs, no righting reflex, poor response to stimuli.	Yes	No
		5702.1	2007		Adult	Found dead.	Yes	No
		5780.1	2007		Adult	Found dead.	Yes	No
		5997.1	2007		Adult	Found dead.	Yes	No
		6175.1	2008		Adult	Signs of progressive lethargy and poor motor skills.	Yes	No
		6191.1	2008		Adult	Found dead.	Yes	No
		6276.1	2008		Adult	Found dead.	Yes	No
		6504.1	2008		Adult	Paresis of the hind limbs.	Yes	No
Peron's Tree Frog (Litoria peronii)	Least Concern	6096.1	2007	Scheyville National Park, NSW	Adult	Euthanised prior to species cohort translocation.	Yes	Yes
		6096.2	2007		Adult	Euthanised for envinronment health assessment for frog traslocation.	Yes	Yes
Green Tree Frog (Litoria caerulea)	Least Concern	S0086	1997	Wild caught for Taronga Zoo captive breeding	Adult	Sighns of oedema, poor posture, slow hind limb reflexes.	Yes	No
Eastern Dwarf Tree Frog (Litoria fallax)	Least Concern	6095.4	2007	Scheyville National Park, NSW	Adult	Disease screening project prior to species translocation	Yes	Yes
		6095.6	2007		Adult	Disease screening project prior to species translocation	No	Yes
Broad Palmed Rocketfrog (Litoria latopalmata)	Least Concern	6095.7	2007	Scheyville National Park, NSW	Adult	Disease screening project prior to species translocation	No	Yes
Striped Marsh Frog (Limnodynastes peronii)	Least Concern	6096.3	2007	Scheyville National Park, NSW	Adult	Euthanised prior to species cohort translocation.	Yes	No
		6096.4	2007		Adult	Euthanised prior to species cohort translocation.	Yes	No
Spotted Marsh Frog (Limnodynastes tasmaniensis)	Least Concern	3669.1	2003	Sydney Olympic Park	Tadpole	Signs of progresive lethargy.	Yes	No
