# Supplementary material for: A Suspected Parasite Spill-Back of Two Novel Myxidium spp. (Myxosporea) Causing Disease in Australian Endemic Frogs Found in the Invasive Cane Toad
Source: PLoS One. 2011 Apr 25;6(4):e18871. doi: 10.1371/journal.pone.0018871 (PMC3081827; doi:10.1371/journal.pone.0018871)
Supplement: Table S2 — Summary of sequence data collected from Myxosporea in frogs. (XLS) [file pone.0018871.s002.xls]

## Sheet: S2 Table - variability of seq.
Table S2. Summary of sequence data collected from Myxosporea in frogs.
A. All marker sequences and alignment data produced in this work
ALL	SSU rDNA	ITS1 rDNA	5.8S rDNA	ITS2 rDNA	LSU rDNA
Sequence length	875-884	321-377	176	279-301	2187-2195
Alignment length	887	386	176	317	2199
Number of variable sites	118	145	21	129	302
Number of parsimony informative sites	95	117	9	111	201
Number of singletons	23	28	12	18	101
Average nt genetic distance (S.E.) in %	5.63 (1.53)	20.10 (9.25)	2.63 (0.85)	19.48 (6.90)	4.77 (0.73)
B. Comarison of brain and pooled liver + Brazil-1 + Brazil-2 clade sequence data produced in this work
clade liver + Brazil-1 + Brazil-2	SSU rDNA	ITS1 rDNA	5.8S rDNA	ITS2 rDNA	LSU rDNA
Number of variable sites	78	84	7	77	189
Number of parsimony informative sites	57	67	5	66	109
Number of singletons	21	17	2	11	80
Average nt genetic distance (S.E.) in %	3.68 (0.70)	7.17 (1.97)	0.85 (0.38)	7.63 (1.46)	2.96 (0.29)
clade brain	SSU rDNA	ITS1 rDNA	5.8S rDNA	ITS2 rDNA	LSU rDNA
Number of variable sites	3	23	11	18	30
Number of parsimony informative sites	0	3	1	1	1
Number of singletons	3	20	10	17	29
Average nt genetic distance (S.E.) in %	0.07 (0.04)	0.52 (0.10)	0.51 (0.17)	0.49 (0.12)	0.40 (0.08)
C. Comarison of individual liver, Brazil-1 and Brazil-2 clades sequence data produced in this work
clade liver	SSU rDNA	ITS1 rDNA	5.8S rDNA	ITS2 rDNA	LSU rDNA
Number of variable sites	4	26	3	19	45
Number of parsimony informative sites	2	13	0	12	6
Number of singletons	2	13	3	7	39
Average nt genetic distance (S.E.) in %	0.14 (0.07)	1.54 (0.36)	0.11 (0.07)	1.39 (0.36)	0.66 (0.10)
clade Brazil-1	SSU rDNA	ITS1 rDNA	5.8S rDNA	ITS2 rDNA	LSU rDNA
Number of variable sites	8	2	0	3	12
Number of parsimony informative sites	0	0	0	0	0
Number of singletons	8	2	0	3	0
Average nt genetic distance (S.E.) in %	0.61 (0.21)	0.31 (0.19)	0.00 (0.00)	0.54 (0.28)	0.79 (0.21)
clade Brazil-2	SSU rDNA	ITS1 rDNA	5.8S rDNA	ITS2 rDNA	LSU rDNA
Number of variable sites	13	10	0	6	24
Number of parsimony informative sites	0	3	0	0	0
Number of singletons	13	7	0	6	24
Average nt genetic distance (S.E.) in %	0.60 (0.18)	1.26 (0.39)	0.00 (0.00)	0.73 (0.27)	0.74 (0.16)
D. Between groups mean distances (bottom-left) and mean between group net-distances (top-right)
SSU rDNA	LIVER	Brazil-1	Brazil-2	BRAIN
LIVER	-	0.0423	0.045	0.0933
Brazil-1	0.055	-	0.051	0.082
Brazil-2	0.046	0.0506	-	0.076
BRAIN	0.0826	0.097	0.08	-
LSU rDNA	LIVER	Brazil-1	Brazil-2	BRAIN
LIVER	-	0.033	0.039	0.068
Brazil-1	0.04	-	0.037	0.069
Brazil-2	0.046	0.044	-	0.066
BRAIN	0.073	0.075	0.072	-
ITS1 rDNA	LIVER	Brazil-1	Brazil-2	BRAIN
LIVER	-	0.135	0.148	0.341
Brazil-1	0.144	-	0.15	0.375
Brazil-2	0.162	0.157	-	0.372
BRAIN	0.352	0.379	0.381	-
ITS2 rDNA	LIVER	Brazil-1	Brazil-2	BRAIN
LIVER	-	0.139	0.169	0.327
Brazil-1	0.149	-	0.201	0.373
Brazil-2	0.179	0.207	-	0.34
BRAIN	0.337	0.378	0.35	-
