# Supplementary material for: A Suspected Parasite Spill-Back of Two Novel Myxidium spp. (Myxosporea) Causing Disease in Australian Endemic Frogs Found in the Invasive Cane Toad
Source: PLoS One. 2011 Apr 25;6(4):e18871. doi: 10.1371/journal.pone.0018871 (PMC3081827; doi:10.1371/journal.pone.0018871)
Supplement: Table S3 — Summary of morphology of myxospores (Myxidium spp.) recovered from gall bladders in frogs. (XLS) [file pone.0018871.s003.xls]

## Sheet: S3 Table - spores morphology
Table S3. Summary of morphology of myxospores (Myxidium spp.) recovered from gall bladders in frogs.
A - Unpreserved Myxospores (Myxidium spp.) recoved from frog gall bladders in Australia (this study)
	Green and Golden Bell Frog	Peron's Tree Frog	Striped Marsh Frog*	Southern Bell Frog	Cane Toad
	Litoria aurea	Litoria peronii	Limnodynastes peronii	Litoria raniformis	Bufo marinus
	(Sydney, NSW, Australia)	(Sydney, NSW, Australia)	(Sydney, NSW, Australia)	(southern NSW, Australia)	(Byron Bay, NSW, Australia)
Spore shape	Ellipsoidal	Ellipsoidal	Ellipsoidal	Ellipsoidal	Ellipsoidal
Spore length	14.7 (13.0-16.5)	14.8 (13.0-16.0)	16.0 (15.0-18.0)	14.1 (13.0-15.5)	14.5 (12.0-17.0)
Spore width	8.9 (8.0-10.0)	9.2 (8.0-10.0)	8.7 (8.0-10.0)	8.5 (8.0-10.5)	9.1 (8-10.5)
PC length	4.1 (3.5-5.0)	3.9 (4.0-6.0)	5.3 (5.0-6.0)	3.8 (3.0-5.0)	3.9 (3.0-5.0)
PC width	3.9 (3.5-4.5)	4.6 (4.0-5.0)	4.8 (4.0-5.5)	3.7 (3.0-5.0)	4.0 (3.0-5.0)
PF coils	n.a	4-5	5-6	4-5	4-6
SR extent	To poles	To poles	To poles	To poles	To poles
SR shape	S-curve	S-curve	S-curve	S-curve	S-curve
No. of LR	2	2	2	2	2
No. of TR	5-9	5-10	5-11	5-12	5-13
TR extent	n.a	n.a	Whole valve	n.a	n.a
TR branched	n.a	n.a	No	n.a	n.a
No. spores measured	30	30	30	30	30
Note: PC= polar capsule; SR= sutural ridge; LR=longitudinal ridge; TR=transverse ridge; n.a.=not measured; all measurement are in micrometers.
* Myxidium sp. ex Striped Marsh Frog myxospores fixed in 10% buffered formalin (n=10) measurements (in micrometers): 13.4 (13.0-17.0) x 8.1 (7.0-9.0), PC 4.0 (3.0-5.0) x 4.4 (3.0-5.0)
* Myxidium sp. ex Striped Marsh Frog myxospores fixed in 10% buffered formalin (n=10) measurements (in micrometers): 14.7 (13.0-16.0) x 7.8 (7.0-9.0), PC 4.4 (4.0-5.0) x 4.5 (4.0-5.0)
B - Myxospores characteristics of myxosporean species described from amphibinas
	Myxidium melleni	Myxidium serotinum	Myxidium typhonius	Myxidium immersum	Myxidium cf. immersum
	(Jurku et al., 2006)	(Kudo and Sprague, 1940)	(Grey, 1993)	(Kudo and Sprague, 1940)	(Delvinquier, 1986)
	North America	America	Peru, South America	America	Australia
Spore shape	Ellipsoidal	Ellipsoidal	Ellipsoidal	Spindle	Ellipsoidal
Spore length	12.3 (12.0-13.5)	15.6 (13.0-18.0)	10.9 (9.8-12.2)	11.8-14.2	12.3-13.3
Spore width	7.6 (7.0-9.0)	9.8 (9.0-11.0)	7.2 (5.7-8.8)	7.5-10.9	7.3-7.8
PC length	5.2 (4.8-5.5)	5	3.8 (2.5-5.2)	3.5-4.5	n.a
PC width	4.2 (3.8-4.5)	6	3.6 (2.5-5.2)	4.5	n.a
PF coils	7-8	3-5	4-5	n.a	n.a
SR extent	To poles	Not to poles	To poles	To poles	To poles
SR shape	S-curve	S-curve anteriorly	Straight	Straight	n.a
No. of LR	2	4-8	2	2	2
No. of TR	2-5	ca.15	9-11	7-9	5-10
TR extent	Whole valve	Whole valve	Whole valve	2/3 valve	Whole valve
TR branched	No	Yes	No	No	n.a
Number of spores measured	30	n.a	325	n.a	n.a
Materal (fixed/unfised)	fresh	fresh	fixed formalin	fixed in ethanol	unfspecified
Reference	Jirku et al., 2006	Kudo and Sprague, 1940	Grey, 1993	Kudo and Sprague, 1940	Delvinquier, 1986
Note: PC= polar capsule; SR= sutural ridge; LR=longitudinal ridge; TR=transverse ridge; n.a.=not measured; all measurement are in micrometers.
C - Museum material recovered myxospore measurements and details*
	Green and Golden Bell Frog	Striped Marsh Frog	Green Tree Frog	Cane Toad
	Litoria aurea	Limnodynastes peronii	Litoria caeruela	Bufo marinus
	(Homebush, NSW, Australia)	(Taree, NSW, Australia)	(Wallacia, NSW, Australia)	(Burringar, NSW, Australia)
Spore shape	Ellipsoidal	Ellipsoidal	Ellipsoidal	Ellipsoidal
Spore length	15.0 (14.0-16.0)	16.1 (15.5-16.5)	16.0 (15.5-17.0)	13.4 (10.5-15.0)
Spore width	8.4 (8.0-9.0)	7.9 (7.5-8.5)	8.9 (8.0-10.5)	6.5 (6.5-7.0)
PC length	4.3 (4.0-4.5)	4.2 (3.5-4.5)	3.6 (3.0-4.5)	4.0 (3.5-4.0)
PC width	4.5 (4.5-4.5)	4.9 (4.5-5.5)	4.1 (3.0-5.0)	3.9 (3.5-4.0)
PF coils	n.a	n.a	n.a	n.a
SR extent	To poles	To poles	To poles	To poles
SR shape	S-curve	S-curve	S-curve	S-curve
No. of LR	2	2	2	2
No. of TR	6-8.	5-7.	5-8.	5-9.
TR extent	n.a	n.a	n.a.	n.a.
TR branched	n.a	n.a	n.a	n.a
Number of spores measured	10	10	10	10
Note: PC= polar capsule; SR= sutural ridge; LR=longitudinal ridge; TR=transverse ridge; n.a.=not measured; results from Hartigan et al. (2010); all measurement are in micrometers.
* - material orginaly fixed in formalin later trasfered into 70% ethanol
References
Clark JG, Shoemake. Jp (1973). Eurycea bislineata (Green), 2-lined salamander, a new host of Myxidium serotinum Kudo and Sprague, 1940 (Myxosporida, Myxidiidae). Journal of Protozoology 20: 365-366.
Gray ME (1993) A new species of Myxidium (Myxozoa: Myxidiidae) from the gall bladders of anuran amphibians from Peru. Transactions of the Kansas Academy of Science 96: 152-157.
Hartigan A, Phalen DN, Slapeta J (2010) Museum material reveals a frog parasite emergence after the invasion of the cane toad in Australia. Parasites & Vectors 3: 50.
Jirku M, Bolek MG, Whipps CM, Janovy J, Kent ML, Modry D (2006). A new species of Myxidium (Myxosporea: Myxidiidae), from the Western Chorus frog, Pseudacris triseriata triseriata, and Blanchards's Cricket frog, Acris crepitans blanchardi (Hylidae), from Eastern Nebraska: morphology, phylogeny, and critical comments on amphibian Myxidium taxonomy. Journal of Parasitology 92: 611-619.
Kudo R, Sprague V (1940). On Myxidium immersum (Lutz) and M. serotinum n. sp., two myxosporidian parasites of Salientia of South and North America. Revista de Medicina Tropical y Parasitología, Bacteriología, Clinica y Laboratoria 6: 65-73.
