# Supplementary material for: A Suspected Parasite Spill-Back of Two Novel Myxidium spp. (Myxosporea) Causing Disease in Australian Endemic Frogs Found in the Invasive Cane Toad
Source: PLoS One. 2011 Apr 25;6(4):e18871. doi: 10.1371/journal.pone.0018871 (PMC3081827; doi:10.1371/journal.pone.0018871)
Supplement: Table S4 — Summary of SSU rDNA sequences used to reconstruct myxosporean phylogeny. (XLS) [file pone.0018871.s004.xls]

## Sheet: S4 Table - SSU names
Table S4. Summary of SSU rDNA sequences used to reconstruct myxosporean phylogeny.
Myxozoan taxon	Acc. No.	Type host		L/C	Host group	Disease	Tissue tropism		Geographic location	Ecology	Reference
		Scientific name	Common name				Presporogony	Sporogony/Spores
Sphaerospora ranae	EF211975	Rana dalmatina	Agile frog	n.a.	Amphibian	No	n.a.	Kidney	Europe (Czech Republic)	Terestrial / aquatic development	Jirku et al. (2007)
Myxidium sp. clade BRAIN	-	Litoria aurea	Green and golden bell frog	n.a.	Amphibian	Yes	Brain and Spinal cord	Gallbladder	Australia (New South Wales)	Terestrial / aquatic development	this study
Myxidium sp. clade LIVER	-	Litoria aurea	Green and golden bell frog	n.a.	Amphibian	Yes	Bile Ducts	Gallbladder	Australia (New South Wales)	Terestrial / aquatic development	this study
Myxidium melleni	DQ003031	Pseudacris triseriata triseriata	Western chorus frog	n.a.	Amphibian	n.a.	n.a.	Gallbladder	North America (US)	Terestrial / aquatic development	Jirku et al (2006)
Myxidium sp. clade Brazil 1	-	Bufo marinus	Cane toad	n.a.	Amphibian	n.a.	n.a.	Gallbladder	South America (Brazil)	Terestrial / aquatic development	this study
Myxidium sp. clade Brazil 2	-	Bufo marinus	Cane toad	n.a.	Amphibian	n.a.	n.a.	Gallbladder	South America (Brazil)	Terestrial / aquatic development	this study
Sphaerospora truttae	AJ581915	Salmo salar	Atlantic salmon	Yes	Fish	n.a.	Kidney	Kidney	Europe (Germany, Czech Republic, UK)	Aquatic development	McGeorge (1996); Holzer et al (2003)
Chloromyxum truttae	AJ581916	Salmo salar	Atlantic salmon	Yes	Fish	Yes	n.a.	Gallbladder	Europe (Russia, Czech Republic and Spain)	Aquatic development	Lom and Dykova (1993), Holzer et al. (2004)
Myxobolus arcticus	AF085176	Oncorhynchus nerka	Sockeye salmon	Yes	Fish	No	n.a.	Brain	Asia (Japan)	Aquatic development	Kent et al. (1993), Andree et al. (1999)
Myxobolus kisutchi	AB469988	Oncorhynchus kisutch	Soho salmon	n.a.	Fish	No	n.a.	Spinal cord	North America (US)	Aquatic development	Yatsutaki and Wood (1957), Urawa et al. (2006)
Myxidium giardi	AJ582213	Anguilla anguilla	European eel	Yes	Fish	Yes	Gills, urinary bladder and kidney	Gills and kidney	Worldwide distribution	Aquatic development	Copland (1983); Holzer et al (2004)
Myxobolus cerebralis	U96492	Oncorhynchus mykiss	Rainbow trout	Yes	Fish	Yes	Brain and spinal cord	Brain and spinal cord	Worldwide distribution	Aquatic development	Wolf and Markiw (1984), Andree et al. (1997)
Myxidium sp.	U13829	Cottus bairdii	Mottled sculpin	n.a.	Fish	n.a.	n.a.	n.a.	North America (US)	Fresh water / aquatic development	Smothers et al. (1994)
Chloromyxum cyprini	AY604198	Hypophthalmichthys molitrix	Silver carp	n.a.	Fish	Yes	Liver	Gallbladder	Europe and North America	Fresh water / aquatic development	Dykova and Lom (1988), Fiala and Dykova (2004)
Myxidium cuneiforme	DQ377709	Cyprinus carpio haematopterus	Common carp	n.a.	Fish	n.a.	n.a.	Gallbladder	Asia (Japan, China)	Fresh water / aquatic development	Fukita (1924) and Fiala (2006)
Ceratomyxa shasta	AF001579	Oncorhynchus mykiss	Rainbow trout	Yes	Fish	Yes	Intestine	Intestine	North America (US)	Fresh water / aquatic development	Bartholomew et al. (1997)
Chloromyxum trijugum	AY954689	Pomoxis nigromaculatus	Black crappie	n.a.	Fish	Yes	n.a.	Gallbladder	North America (US)	Fresh water / aquatic development	Mitchell et al. (1980), Holzer et al (2004)
Myxobolus osburni	AF378338	Lepomis gibbosus	Pumpkin seed fish	n.a.	Fish	Yes	Pancreas and bile ducts	Pancreas and gallbladder	North America (US, Canada)	Fresh water / aquatic development	Ingrim and Mitchell (1982); Kent et al. (1993)
Myxidium truttae	AF201374	Oncorhynchus kisutch	Soho salmon	Yes	Fish	Yes	n.a	Gallbladder	North America (US) and Europe (UK)	Fresh water / aquatic development	Lom and Dykova (2006), Kent (2000)
Henneguya doori	U37549	Perca flavescens	Yellow perch	n.a.	Fish	No	Gills	Gills	North America (US, Canada)	Fresh water / aquatic development	Cone (1994); Siddall et al. (1995)
Sphaeromyxa hellandi	DQ377701	Helicolenus dactylopterus	Blue mouth rockfish	n.a.	Fish	n.a.	n.a	Gallbladder	North Atlantic and Barents Sea	Marine / aquatic development	Kalavati and MacKenzie (1999), Fiala (2006)
Sphaeromyxa longa	DQ377691	Trisopterus minutus	Poor cod fish	n.a.	Fish	n.a.	n.a.	Gallbladder	North Sea	Marine / aquatic development	Fiala (2006)
Chloromyxum auratum	AY971521	Carassius auratus	Common goldfish	Yes	Fish	n.a.	n.a.	Gallbladder	Worldwide distribution	Fresh water / aquatic development	Hallert et al. (2006)
Myxobolus sandrae	EU346379	Sander lucioperca	Pike perch	n.a.	Fish	Yes	n.a.	Brain and Spinal cord	Europe (Hungary, UK)	Marine / aquatic development	Lom et al. (1991), Ferguson et al (2008)
Chloromyxum leydigi	AY604199	Torpedo marmorata	Marbled electric ray	n.a.	Fish	n.a.	n.a.	Gallbladder	Europe, Mediteranean and NW Atlantic	Marine / aquatic development	Fiala and Dykova (2004)
Myxidium lieberkuehni	X76639	Essox spp.	Pike	n.a.	Fish	Yes	n.a.	Gallbladder	Holarctic	Marine / aquatic development	Lom et al,. (1989); Schlegel et al. (1996)
Kudoa yasunagai	AY302741	Paralichthys olivaceus	Japanese flounder	n.a.	Fish	n.a.	n.a.	Brain	Asia (Japan)	Marine / aquatic development	Yasunaga et. al (1981); Whipps et al. (2004)
Myxidium gadi	DQ377707	Melanogrammus aeglefinus	Haddock	n.a.	Fish	Yes	Gall bladder	Gallbladder	North Atlantic, Barents and White Sea	Marine / aquatic development	Feist and Bucke (1992), Fiala (2006)
Sphaeromyxa zaharoni	AY538662	Pterois miles	Lion fish	n.a.	Fish	No	n.a.	Gallbladder	Red Sea	Marine / aquatic development	Diamant et al. (2004)
Zschokkella icterica	DQ333434	Siganus spp	Rabbit fish	n.a.	Fish	Yes	Bile Ducts	Gallbladder	Red Sea	Marine / aquatic development	Diamant and Paperna, (1992)
Kudoa thyrsites	AY542481	Sardinops ocellatus	Pilchards	n.a.	Fish	Yes	Muscle	Muscle	Worldwide distribution	Marine / aquatic development	Whipps and Kent (2006)
Myxidium coryphaenoides	DQ377697	Coryphaenoides rupestris	Roundnosed grenadier	n.a.	Fish	n.a.	Gallbladder and bile ducts	Gallbladder	Worldwide distribution	Marine / aquatic development	Yoshino and Moser (1974), Fiala (2006)
Myxidium incurvatum	DQ377708	Callionymus lyra	Common dragonet	n.a.	Fish	n.a.	n.a.	Gallbladder	Worldwide distribution	Marine / aquatic development	Fiala (2006)
Soricimyxum fegati	EU232760	Sorex araneus	Common shrew	n.a.	Mammal	Yes	Bile ducts	Gallbladder	Europe (Poland, Czech Republic)	Terestrial	Prunescu et al. (2007), Dyková et al. (2007)
Myxidium hardella	AY688957	Hardella thurjii	Crowned river turtle	n.a.	Reptile	Yes	Bile ducts and kidney	Bile ducts, kidney and gallbladder	Asia (India, Pakistan) and North America (US)	Fresh water	Garner et al. (2005)
Myxidium scripta	DQ851568	Trachemys scripta elegans	Red eared slider	n.a.	Reptile	Yes	Bile ducts and kidney	Bile ducts, kidney and gallbladder	North America (US) and North Sea	Fresh water	Roberts et al.(2008)
Myxidium chelonarum	DQ377694	Kachuga smithii	Brown roofed turtle	n.a.	Reptile	Yes	n.a	Gallbladder	North America and South East Asia	Fresh water	Johnson (1969), Fiala (2006)
Buddenbrockia plumatellae*	AY074915	-	-	-	Bryozoans	-	-	-	Europe, Asia (Japan) and North America	Fresh water	Canning et al. (2002)
* - outgroup
L/C - life cycle, actinosporeans stage identified and confirmed
n.a. - not available / known
note: disease, development and location is assined according to the cited publication
